# Supplementary material for: Soy Phospholipids Exert a Renoprotective Effect by Inhibiting the Nuclear Factor Kappa B Pathway in Macrophages
Source: Metabolites. 2022 Apr 6;12(4):330. doi: 10.3390/metabo12040330 (PMC9031346; doi:10.3390/metabo12040330)
Supplement: Supplementary file 1 [file metabolites-12-00330-s001.zip]

Archive with 1 entries (1 files):
- metabolites-1654677-supplementary.pdf
